# Supplementary material for: The Experience of Physical Recovery and Physical Rehabilitation Following Hospital Discharge for Intensive Care Survivors—A Qualitative Systematic Review
Source: Nurs Rep. 2024 Jan 9;14(1):148–63. doi: 10.3390/nursrep14010013 (PMC10801540; doi:10.3390/nursrep14010013)
Supplement: Supplementary file 1 [file nursrep-14-00013-s001.zip]

Archive with 1 entries (1 files):
- nursrep-2720619-supplementary.pdf
